# Supplementary material for: High-Molecular-Weight Polyphenol-Rich Fraction of Black Tea Does Not Prevent Atrophy by Unloading, But Promotes Soleus Muscle Mass Recovery from Atrophy in Mice
Source: Nutrients. 2019 Sep 6;11(9):2131. doi: 10.3390/nu11092131 (PMC6770236; doi:10.3390/nu11092131)
Supplement: Supplementary file 1 [file nutrients-11-02131-s001.zip]

Archive with 1 entries (1 files):
- nutrients-576213-supplementary.pptx
